# Supplementary material for: Epidemiology of an overlapping and parallel infection of Sexually Transmitted Infections among pregnant women in North-east Ethiopia: Its implication for prevention of mother to child transmission
Source: PLoS One. 2024 May 20;19(5):e0300149. doi: 10.1371/journal.pone.0300149 (PMC11104588; doi:10.1371/journal.pone.0300149)
Supplement: S1 Data — (CSV) [file pone.0300149.s001.csv]

SN	Inistitution	Age	Religion	Marriage	DivorceN	Residence	education	occupation	Income	Gravidity	Parity	Abortion	PlaceofDelivery	Polygamous_Huasband	Working_History	Coinfection	Hearing_about_Hepatitis	Familiy_history	Dialysis	hospitalization	Tooth_extraction	Site_of_toothExtraction	Transfusion	Surgery	Sharp	sharp_Injury	Tatooing	Nose_ear_peircing	STI	Venous_cutting	MSP	Number_of_partner	Unsafe_Sex	HBsAg	HCV	HIV	SYphillis	Blood_group	RH	STD	STDs	age_group	Multiple_pregnancy	Parity_cat	HBVHIV	STD3	Type_of_infection
1	1	25	2	2	0	2	4	2	4000	0	1	2	0	2	1	0	1	2	2	2	2	0	2	2	2	0	2	1	2	2	1	2	2	2	2	2	2	1	1	2	6	3	0	1	2	6
2	1	31	3	3	1	2	3	4	3000	3	4	2	2	2	1	0	1	2	2	1	1	3	2	2	2	2	1	1	2	1	1	2	1	2	2	2	2	4	2	2	6	4	1	2	2	6
3	1	28	2	2	0	2	4	3	5000	5	6	1	2	1	2	0	1	2	2	1	1	2	2	1	1	2	1	1	2	2	2	0	2	2	2	2	2	2	1	2	6	3	1	3	2	6
4	1	32	1	2	0	2	4	2	5000	2	3	2	2	2	2	0	1	1	2	2	2	0	2	2	2	0	1	1	2	2	2	0	2	2	2	2	2	1	1	2	6	4	1	2	2	6
5	1	27	1	2	0	2	4	4	4000	1	2	2	2	2	2	0	1	2	2	2	2	0	2	2	2	0	2	1	2	2	2	0	2	2	2	2	2	3	1	2	6	3	1	2	2	6
6	1	22	1	2	0	2	3	1	5000	0	1	2	0	2	2	0	1	2	2	2	1	3	2	2	2	0	2	1	2	2	2	0	2	2	2	2	2	4	1	2	6	2	0	1	2	6
7	1	30	2	2	0	2	4	2	6000	1	2	2	2	2	1	0	1	2	2	2	2	0	2	2	1	2	2	1	2	2	2	0	2	2	2	2	2	1	2	2	6	4	1	2	2	6
8	1	26	2	2	0	1	2	4	8000	2	3	1	2	2	2	0	1	2	2	2	1	3	2	2	2	0	2	1	2	2	2	0	2	2	2	2	2	4	2	2	6	3	1	2	2	6
9	1	25	2	2	0	2	4	3	9000	0	1	2	0	2	2	0	1	2	2	2	2	0	2	2	2	0	2	1	2	2	2	0	2	2	2	2	2	2	1	2	6	3	0	1	2	6
10	1	21	1	2	0	2	2	4	4000	0	1	2	0	2	2	0	2	2	2	1	1	3	2	2	2	0	2	2	2	2	2	0	2	2	2	2	2	2	1	2	6	2	0	1	2	6
11	1	28	2	2	0	2	4	2	5000	2	3	2	2	2	2	0	2	2	2	2	2	0	2	2	2	0	2	1	2	2	2	0	2	2	2	2	2	4	1	2	6	3	1	2	2	6
12	1	37	1	2	0	1	1	4	3000	4	5	1	2	1	2	0	2	2	2	2	1	2	2	2	2	0	1	1	2	2	2	0	2	2	2	2	2	2	1	2	6	5	1	3	2	6
13	1	25	2	2	0	2	4	4	2000	1	2	2	2	2	2	0	1	2	2	2	1	3	2	2	2	0	1	1	2	2	2	0	2	2	2	2	2	1	1	2	6	3	1	2	2	6
14	1	38	2	2	0	1	1	5	1000	3	4	2	2	1	2	0	1	2	2	2	1	2	2	2	2	0	1	1	2	2	2	0	2	2	2	2	2	3	1	2	6	5	1	2	2	6
15	1	38	2	3	2	1	1	5	2000	3	4	2	2	1	2	0	1	2	2	2	1	2	2	2	2	0	2	1	2	2	2	0	2	2	2	2	2	1	2	2	6	5	1	2	2	6
16	1	21	2	2	0	2	4	4	7800	0	1	2	0	2	2	0	2	2	2	2	2	0	2	2	2	0	2	1	2	2	2	0	2	2	2	2	2	3	1	2	6	2	0	1	2	6
17	1	23	1	2	0	2	3	4	9000	1	2	2	2	2	2	0	2	2	2	2	2	0	2	2	2	0	2	1	2	2	2	0	2	2	2	2	2	2	1	2	6	2	1	2	2	6
18	1	28	2	2	0	2	3	4	8000	2	2	2	2	2	2	0	1	2	2	2	1	3	2	2	2	0	2	1	2	2	2	0	2	2	2	2	2	4	2	2	6	3	1	2	2	6
19	1	22	2	2	0	2	3	1	6000	0	1	2	0	2	2	0	2	2	2	2	2	0	2	2	2	0	2	1	2	2	2	0	2	2	2	2	2	2	1	2	6	2	0	1	2	6
20	1	26	1	2	0	2	3	1	4000	1	2	2	2	2	2	0	2	2	2	2	2	0	2	2	2	0	2	1	2	2	2	0	2	2	2	2	2	2	1	2	6	3	1	2	2	6
21	1	25	2	2	0	2	1	4	3000	2	2	1	2	1	2	0	2	2	2	2	2	0	2	2	2	0	1	1	2	2	2	0	2	2	2	2	2	4	1	2	6	3	1	2	2	6
22	1	32	1	2	0	1	1	3	1500	3	4	2	2	1	2	0	2	1	2	2	2	0	2	2	1	2	1	1	1	2	2	0	2	2	2	1	2	2	1	1	3	4	1	2	2	3	2
23	1	30	1	2	0	2	1	3	1000	2	3	2	2	2	2	0	2	2	2	1	1	2	2	1	2	0	1	2	2	1	1	2	2	2	2	2	2	3	1	2	6	4	1	2	2	6
24	1	26	1	2	0	1	1	3	2500	2	3	2	2	1	2	0	2	2	2	1	2	0	2	2	1	0	1	1	2	2	2	0	2	2	2	2	2	1	1	2	6	3	1	2	2	6
25	1	28	1	2	0	2	4	2	3000	2	3	2	2	2	1	4	1	1	2	1	2	0	1	1	2	0	2	1	2	2	2	0	2	2	2	2	2	2	2	2	6	3	1	2	2	6
26	1	25	1	2	0	1	4	2	4609	1	2	2	2	1	1	3	2	2	2	2	1	2	2	2	1	1	1	1	2	2	2	0	2	2	2	2	2	1	1	2	6	3	1	2	2	6
27	1	26	2	2	0	2	2	4	9500	1	2	2	2	2	2	0	2	2	2	2	2	0	1	2	2	0	2	2	2	2	2	0	2	2	2	2	2	1	1	2	6	3	1	2	2	6
28	1	36	1	1	0	2	1	3	7000	2	3	2	2	2	2	0	2	2	2	1	2	0	2	1	2	0	2	1	2	2	1	2	1	2	2	2	2	2	2	2	6	5	1	2	2	6
29	1	28	1	2	0	1	1	3	0	1	2	2	2	1	1	0	2	1	2	2	2	0	2	2	1	0	1	1	1	1	2	0	2	2	2	1	2	1	1	1	3	3	1	2	2	3	2
30	1	29	1	2	0	1	1	5	0	2	3	2	2	1	2	0	2	1	2	2	2	0	2	2	1	2	1	1	2	1	2	0	2	2	2	2	2	4	1	2	6	3	1	2	2	6
31	1	38	2	2	0	2	3	4	8000	3	4	2	2	2	2	0	2	2	2	2	2	0	2	2	2	0	2	1	2	2	2	0	2	2	2	2	2	4	1	2	6	5	1	2	2	6
32	1	28	2	2	0	2	3	3	6000	2	3	2	2	1	2	0	1	1	2	1	2	0	2	1	1	0	1	1	2	1	2	0	2	2	2	2	2	4	1	2	6	3	1	2	2	6
33	1	25	2	1	0	2	3	1	0	0	1	2	0	2	2	0	1	1	2	2	2	0	2	2	2	0	1	1	2	2	2	0	2	2	2	2	2	4	1	2	6	3	0	1	2	6
34	1	28	2	2	0	2	3	4	7000	0	1	2	0	2	2	0	1	2	2	2	1	3	2	2	2	0	2	1	2	2	1	3	2	2	2	2	2	1	1	2	6	3	0	1	2	6
35	1	42	2	2	0	1	1	5	0	8	9	2	1	2	2	0	2	2	2	1	1	1	2	1	2	0	2	1	2	2	2	0	2	2	2	2	2	4	1	2	6	6	1	3	2	6
36	1	23	1	2	0	2	4	2	4000	0	1	2	0	2	2	0	2	2	2	2	2	0	2	2	2	0	2	1	2	2	2	0	2	2	2	2	2	2	1	2	6	2	0	1	2	6
37	1	32	2	2	0	2	4	2	15000	0	1	2	0	1	1	0	1	1	2	2	2	0	2	2	2	0	2	1	2	2	2	0	2	2	2	2	2	1	1	2	6	4	0	1	2	6
38	1	23	1	2	0	2	2	4	0	0	1	2	0	1	2	0	1	1	2	2	2	0	2	2	2	0	2	1	2	2	2	0	2	2	2	2	2	1	1	2	6	2	0	1	2	6
39	1	23	1	2	0	2	4	1	8000	0	1	2	0	2	1	0	1	1	2	2	2	0	2	2	2	0	2	1	2	2	2	0	2	2	2	2	2	4	1	2	6	2	0	1	2	6
40	1	26	1	2	0	2	2	4	3000	1	2	2	2	2	2	0	2	2	2	2	2	0	2	2	2	0	2	1	2	2	2	0	2	2	2	2	2	2	1	2	6	3	1	2	2	6
41	1	28	2	2	0	2	4	4	8500	4	5	2	2	2	2	0	1	1	2	2	1	3	2	2	2	0	2	1	2	2	2	0	2	2	2	2	2	2	1	2	6	3	1	3	2	6
42	1	30	2	2	0	2	2	4	0	3	4	1	2	2	2	0	2	2	2	1	1	0	2	1	2	0	2	1	2	2	2	0	2	2	2	2	2	4	1	2	6	4	1	2	2	6
43	1	30	2	2	0	2	2	4	3000	2	3	2	2	2	2	0	2	2	2	2	2	0	2	2	2	0	2	1	2	2	2	0	2	2	2	2	2	2	1	2	6	4	1	2	2	6
44	1	28	1	2	0	2	4	3	7000	0	1	2	0	2	1	0	1	1	2	2	1	3	2	2	2	0	2	1	2	2	2	0	2	2	2	2	2	4	1	2	6	3	0	1	2	6
45	1	30	2	2	0	2	1	4	9000	3	4	2	2	2	2	0	2	2	2	2	2	0	2	2	2	0	2	1	2	2	2	0	2	2	2	2	2	2	1	2	6	4	1	2	2	6
46	1	22	2	2	0	2	4	3	7000	1	1	1	0	2	2	0	2	2	2	2	2	0	2	2	2	0	2	1	2	2	2	0	2	2	2	2	2	2	1	2	6	2	1	1	2	6
47	1	25	2	2	0	2	4	2	8000	2	3	2	2	1	1	0	2	2	2	2	1	3	2	2	2	0	2	1	2	2	2	0	2	2	2	2	2	4	2	2	6	3	1	2	2	6
48	1	23	2	2	0	1	2	4	1000	0	1	2	0	1	2	0	2	2	2	2	2	0	2	2	2	0	2	1	2	1	1	2	2	2	2	2	2	2	1	2	6	2	0	1	2	6
49	1	38	2	2	0	2	1	4	0	4	5	2	2	2	2	0	1	1	2	2	1	2	2	2	2	0	1	1	2	2	2	0	2	2	2	2	2	1	1	2	6	5	1	3	2	6
50	1	26	1	2	0	2	4	2	3000	1	2	2	2	1	2	0	1	1	2	2	2	0	2	2	2	0	2	1	2	2	2	0	2	2	2	2	2	4	1	2	6	3	1	2	2	6
51	1	26	2	2	0	2	2	4	1000	2	4	1	2	2	2	0	1	1	2	1	1	3	2	1	2	0	2	1	2	2	2	0	2	2	2	2	2	1	1	2	6	3	1	2	2	6
52	1	24	1	2	0	2	4	4	4000	0	1	2	0	2	2	3	1	1	2	2	2	0	2	2	2	0	2	1	2	2	2	0	2	2	2	2	2	1	1	2	6	2	0	1	2	6
53	1	23	2	2	0	2	2	4	4000	1	2	2	2	2	2	0	2	2	2	2	2	0	2	2	2	0	2	1	2	2	2	0	2	2	2	2	2	1	1	2	6	2	1	2	2	6
54	1	40	1	2	0	2	3	3	5000	5	6	2	2	2	2	0	1	1	2	2	2	0	2	2	2	0	2	1	2	2	2	0	2	2	2	2	2	4	1	2	6	6	1	3	2	6
55	1	22	2	2	0	2	2	4	4000	0	1	2	0	2	2	0	2	2	2	2	2	0	2	2	2	0	2	1	2	2	2	0	2	2	2	2	2	4	1	2	6	2	0	1	2	6
56	1	29	1	2	0	2	4	2	10000	0	1	2	0	2	2	0	1	2	2	2	1	3	2	2	2	0	2	1	2	2	2	0	2	2	2	2	2	2	1	2	6	3	0	1	2	6
57	1	28	1	2	0	2	4	2	16000	1	2	1	2	2	1	0	1	1	2	1	2	0	2	1	2	0	2	1	2	2	2	0	2	2	2	2	2	2	2	2	6	3	1	2	2	6
58	1	38	2	2	0	2	1	3	0	3	4	2	2	2	2	2	2	2	2	1	1	3	2	2	2	0	2	1	2	2	2	0	2	2	2	2	2	4	1	2	6	5	1	2	2	6
59	1	25	2	2	1	2	2	3	0	1	2	2	2	1	2	0	2	2	2	1	2	0	2	1	2	0	2	1	2	2	2	0	2	2	2	2	2	4	1	2	6	3	1	2	2	6
60	1	25	2	2	0	1	2	3	0	0	1	2	0	2	2	0	2	2	2	2	2	0	2	2	2	0	2	1	2	2	2	0	2	2	2	2	2	2	1	2	6	3	0	1	2	6
61	1	26	2	2	0	2	2	3	5000	0	1	2	0	2	2	0	2	2	2	1	1	3	1	2	2	0	2	1	2	2	2	0	2	2	2	2	2	4	1	2	6	3	0	1	2	6
62	1	23	2	2	0	2	3	3	7500	0	1	2	0	2	2	0	2	2	2	1	1	3	2	2	2	0	2	1	2	2	1	4	2	2	2	2	2	4	1	2	6	2	0	1	2	6
63	1	25	1	2	0	2	4	2	21000	1	2	2	0	2	2	0	1	1	2	2	2	0	2	2	2	0	2	1	2	2	2	0	2	2	2	2	2	2	2	2	6	3	1	2	2	6
64	1	30	1	2	0	2	2	4	0	2	3	2	2	2	2	0	1	1	2	2	2	0	2	2	2	0	2	1	2	2	2	0	2	2	2	2	2	4	1	2	6	4	1	2	2	6
65	1	21	1	2	0	2	3	4	3000	0	1	2	0	2	2	0	2	2	2	1	2	0	2	2	2	0	1	1	2	2	1	2	1	2	2	2	2	2	1	2	6	2	0	1	2	6
66	1	35	2	2	0	1	1	5	4000	3	4	2	2	2	2	0	2	2	2	2	1	3	2	2	2	0	2	1	2	2	2	0	2	2	2	2	2	4	2	2	6	5	1	2	2	6
67	1	24	2	2	0	2	4	4	4000	1	3	1	2	2	2	0	2	2	2	2	2	0	2	2	2	0	2	1	2	2	2	0	2	2	2	2	2	1	1	2	6	2	1	2	2	6
68	1	28	1	2	0	2	4	2	8000	1	2	2	2	2	2	0	1	1	2	2	2	0	2	2	2	0	2	1	2	2	2	0	2	2	2	2	2	4	1	2	6	3	1	2	2	6
69	1	25	1	2	0	2	2	4	0	1	2	2	2	2	2	0	2	2	2	2	1	3	2	2	2	0	2	1	2	2	2	0	2	2	2	2	2	4	1	2	6	3	1	2	2	6
70	1	22	1	2	0	2	2	4	3000	0	1	2	0	2	2	0	2	2	2	2	2	0	2	2	2	0	2	1	2	2	2	0	2	2	2	2	2	2	1	2	6	2	0	1	2	6
71	1	30	2	2	0	2	4	4	6000	1	2	2	2	2	2	0	1	2	2	2	1	3	2	2	2	0	2	1	2	2	2	0	2	2	2	2	2	1	2	2	6	4	1	2	2	6
72	1	27	2	2	0	2	1	4	3000	0	1	2	0	2	2	0	1	1	1	2	1	1	2	2	2	0	2	1	2	2	2	0	2	2	2	2	2	4	1	2	6	3	0	1	2	6
73	1	23	1	2	0	2	1	4	3000	0	2	1	0	2	2	0	2	2	1	2	2	0	2	2	2	0	2	1	2	2	1	3	1	2	2	2	2	4	1	2	6	2	0	1	2	6
74	1	30	1	2	0	2	4	6	9000	1	3	1	2	2	2	0	2	2	2	2	1	3	2	2	2	0	2	1	2	2	2	0	2	2	2	2	2	3	1	2	6	4	1	2	2	6
75	1	34	2	2	0	2	2	4	8000	3	5	1	2	2	2	1	2	2	2	2	2	0	2	2	2	0	2	1	2	2	2	0	2	2	2	2	2	2	1	2	6	4	1	3	2	6
76	1	26	2	2	0	2	1	4	6000	0	1	2	0	2	2	0	1	1	2	2	2	0	2	2	2	0	2	1	2	2	2	0	2	2	2	2	2	1	1	2	6	3	0	1	2	6
77	1	22	1	2	0	2	2	6	0	0	1	2	2	2	2	0	2	2	2	2	2	0	2	2	2	0	2	1	2	2	2	0	2	2	2	2	2	4	1	2	6	2	0	1	2	6
78	1	22	2	2	0	1	1	4	0	0	1	2	0	1	2	4	2	2	2	1	1	3	2	2	2	0	2	1	2	2	2	0	2	2	2	2	2	3	1	2	6	2	0	1	2	6
79	1	22	1	2	0	2	1	6	5000	0	1	2	0	2	2	0	2	2	2	2	1	3	2	2	2	0	1	1	2	2	1	2	1	2	2	2	2	1	1	2	6	2	0	1	2	6
80	1	23	2	2	0	2	4	3	1000	0	1	2	0	2	2	0	1	2	2	1	1	3	2	2	2	0	2	1	2	2	2	0	2	2	2	2	2	2	1	2	6	2	0	1	2	6
81	1	22	1	2	0	2	2	1	1000	0	1	2	0	2	2	0	1	2	2	2	2	0	2	2	2	0	2	1	2	2	2	0	2	2	2	2	2	4	1	2	6	2	0	1	2	6
82	1	26	1	2	0	2	4	1	2000	1	2	2	2	2	2	0	2	2	2	1	1	3	2	2	2	0	2	1	2	2	2	0	2	2	2	2	2	2	1	2	6	3	1	2	2	6
83	1	30	2	2	0	2	1	4	5000	2	3	2	2	2	2	0	2	2	2	2	2	0	2	2	2	0	2	1	2	2	2	0	2	2	2	2	2	1	1	2	6	4	1	2	2	6
84	1	32	2	2	0	2	1	4	0	0	1	2	0	2	2	0	2	2	2	1	1	2	2	1	1	2	1	1	2	2	2	0	2	2	2	2	2	4	1	2	6	4	0	1	2	6
85	1	20	1	2	0	2	2	4	0	0	1	2	0	2	2	0	2	2	2	2	2	0	2	2	2	0	2	1	2	2	2	0	2	2	2	2	2	4	1	2	6	2	0	1	2	6
86	1	30	1	2	0	1	1	5	0	2	3	2	1	2	2	0	2	2	2	2	1	2	2	2	1	3	1	1	2	2	2	0	2	2	2	2	2	4	2	2	6	4	1	2	2	6
87	1	25	2	2	0	2	3	3	8000	0	1	2	0	2	2	0	1	2	2	2	2	0	2	2	2	0	2	1	2	2	2	0	2	2	2	2	2	4	1	2	6	3	0	1	2	6
88	1	31	1	2	0	2	4	2	15000	1	2	2	2	2	2	0	1	2	2	1	1	3	2	2	1	2	2	1	2	2	2	0	2	2	2	2	2	2	1	2	6	4	1	2	2	6
89	1	19	2	2	0	2	3	1	7300	0	1	2	0	2	2	7	2	2	2	1	2	4	2	2	2	0	2	1	2	2	2	0	2	2	2	2	2	2	1	2	6	1	0	1	2	6
90	1	28	2	2	0	1	1	4	2000	2	3	2	2	2	2	0	1	2	2	2	2	0	2	2	2	0	2	1	2	2	2	0	2	2	2	2	2	4	1	2	6	3	1	2	2	6
91	1	27	1	2	0	2	4	3	9000	1	2	2	2	2	2	0	1	2	2	2	2	0	2	2	2	0	1	1	2	2	2	0	2	2	2	2	2	2	1	2	6	3	1	2	2	6
92	1	26	1	2	0	1	1	4	1000	2	3	2	2	1	2	0	1	1	2	2	1	2	2	2	2	0	1	1	2	2	2	0	2	2	2	2	2	4	1	2	6	3	1	2	2	6
93	1	26	2	2	0	1	1	4	1000	1	3	1	2	2	2	0	1	2	2	2	1	2	2	2	2	0	1	1	2	2	2	0	2	2	2	2	2	3	1	2	6	3	1	2	2	6
94	1	25	2	2	0	2	4	2	3000	0	2	1	2	2	2	0	1	1	2	2	1	3	2	2	2	0	2	1	2	2	2	0	2	2	2	2	2	1	1	2	6	3	0	2	2	6
95	1	32	1	2	0	1	1	4	0	4	6	1	2	1	2	0	1	2	2	2	1	2	2	2	2	0	1	1	2	2	2	0	2	2	2	2	2	1	1	2	6	4	1	3	2	6
96	1	32	1	2	0	2	4	2	5000	1	2	2	2	2	2	0	1	1	2	2	2	0	2	2	2	0	2	1	2	2	2	0	2	2	2	2	2	4	1	2	6	4	1	2	2	6
97	1	37	2	2	0	2	1	4	3000	4	5	2	2	2	2	0	1	2	2	2	1	3	2	2	2	0	2	1	2	2	2	0	2	2	2	2	2	4	1	2	6	5	1	3	2	6
98	1	30	1	2	0	1	1	4	1000	2	3	2	2	1	2	0	2	2	2	1	2	0	1	1	2	0	1	2	1	2	2	0	2	2	2	1	2	1	1	1	3	4	1	2	2	3	2
99	1	25	1	2	0	1	1	4	2000	2	3	2	2	1	2	0	1	2	2	2	1	2	2	2	2	0	2	1	2	2	2	0	2	2	2	2	2	1	1	2	6	3	1	2	2	6
100	1	28	2	2	0	2	2	4	1500	1	2	2	2	2	2	0	2	2	2	2	2	0	2	2	2	0	2	2	2	2	2	0	2	2	2	2	2	1	1	2	6	3	1	2	2	6
101	1	28	1	2	0	1	1	5	1800	1	2	2	1	2	2	0	2	2	2	2	2	0	2	2	2	0	2	1	2	2	2	0	2	2	2	2	2	1	1	2	6	3	1	2	2	6
102	1	27	1	2	0	2	4	2	6000	0	1	2	0	2	2	0	1	1	2	2	2	0	2	2	2	0	2	1	2	2	2	0	2	2	2	2	2	1	1	2	6	3	0	1	2	6
103	1	30	2	2	0	1	1	5	1000	2	3	2	1	2	2	0	2	2	2	2	1	2	2	2	2	0	2	1	2	2	2	0	2	2	2	2	2	1	1	2	6	4	1	2	2	6
104	1	30	2	2	0	1	1	4	1200	3	4	2	2	1	2	0	1	2	2	2	1	2	2	2	2	0	1	1	2	2	2	0	2	2	2	2	2	4	1	2	6	4	1	2	2	6
105	1	35	1	2	0	1	1	5	1300	5	6	2	2	2	2	0	1	2	2	2	1	3	2	2	2	0	1	1	2	2	2	0	2	2	2	2	2	4	1	2	6	5	1	3	2	6
106	1	20	2	2	0	2	1	4	1400	0	1	2	0	2	2	0	2	2	2	2	2	0	2	2	2	0	2	1	2	2	2	0	2	2	2	2	2	4	1	2	6	2	0	1	2	6
107	1	20	2	2	0	2	3	4	1900	0	1	2	0	2	2	0	1	2	2	2	2	0	2	2	2	0	2	1	2	2	2	0	2	2	2	2	2	1	1	2	6	2	0	1	2	6
108	1	26	1	2	0	2	4	2	7000	1	2	2	2	2	2	0	1	1	2	2	1	3	2	2	2	0	2	1	2	2	2	0	2	2	2	2	2	3	1	2	6	3	1	2	2	6
109	1	21	2	2	0	2	4	2	9000	0	1	2	0	2	2	0	1	2	2	2	2	0	2	2	2	0	2	1	2	2	2	0	2	2	2	2	2	2	1	2	6	2	0	1	2	6
110	1	23	1	2	0	2	4	1	7000	0	1	2	0	2	2	0	1	1	2	2	1	3	2	2	2	0	2	1	2	2	2	0	2	2	2	2	2	4	1	2	6	2	0	1	2	6
111	1	32	2	2	0	2	2	4	6000	3	4	2	2	2	2	0	2	2	2	2	2	0	2	2	2	0	2	1	2	2	2	0	2	2	2	2	2	2	1	2	6	4	1	2	2	6
112	1	30	2	2	0	2	4	4	7000	2	3	2	2	2	2	0	1	1	2	2	1	3	2	2	2	0	2	1	2	2	2	0	2	2	2	2	2	1	1	2	6	4	1	2	2	6
113	1	21	2	2	0	1	1	4	8000	1	2	2	2	2	2	0	1	1	2	2	2	0	2	2	2	0	2	1	1	2	2	0	2	2	2	2	2	3	1	2	6	2	1	2	2	6
114	1	30	1	2	0	2	4	2	7000	1	2	2	2	2	2	0	1	2	2	2	2	0	2	2	2	0	2	2	2	2	2	0	2	2	2	2	2	4	1	2	6	4	1	2	2	6
115	1	24	1	2	0	2	4	4	3000	1	2	2	2	2	2	0	1	1	2	2	1	3	2	2	2	0	2	1	2	2	2	0	2	2	2	2	2	1	1	2	6	2	1	2	2	6
116	1	28	2	2	0	2	4	4	9000	1	2	2	2	2	2	0	1	2	2	2	2	0	2	2	2	0	2	1	2	2	2	0	2	2	2	2	2	2	1	2	6	3	1	2	2	6
117	1	27	1	2	0	2	3	1	8500	1	2	2	0	2	2	0	2	2	2	2	2	0	2	2	2	0	2	1	2	2	2	0	2	2	2	2	2	4	1	2	6	3	1	2	2	6
118	1	28	1	2	0	2	4	1	9000	0	1	2	0	2	2	0	2	2	2	2	2	0	2	2	2	0	2	1	2	2	2	0	2	2	2	2	2	2	2	2	6	3	0	1	2	6
119	1	36	1	2	0	1	1	4	1000	2	3	2	1	2	2	0	2	2	2	2	2	0	2	2	2	0	2	1	2	2	2	0	2	2	1	2	2	1	1	1	2	5	1	2	2	2	2
120	1	18	1	2	0	2	2	4	1500	0	1	2	0	2	2	0	2	2	2	2	2	0	2	2	2	0	2	1	2	2	2	0	2	2	2	2	2	2	1	2	6	1	0	1	2	6
121	1	20	2	2	0	2	4	4	7800	0	1	2	0	2	2	0	2	2	2	2	2	0	2	2	2	0	2	1	2	2	2	0	2	2	2	2	2	1	1	2	6	2	0	1	2	6
122	1	23	1	1	0	2	4	1	0	0	1	2	0	2	2	0	2	2	2	2	2	0	2	2	2	0	2	1	2	2	2	0	2	2	2	2	2	1	1	2	6	2	0	1	2	6
123	1	20	2	2	0	2	2	4	1500	0	1	2	0	2	2	0	2	2	2	2	2	0	2	2	2	0	2	1	2	2	2	0	2	2	2	2	2	1	1	2	6	2	0	1	2	6
124	1	27	2	2	0	1	1	3	3000	2	3	2	0	2	2	0	2	2	2	2	2	0	2	2	2	0	2	1	2	1	2	0	2	2	2	2	2	1	1	2	6	3	1	2	2	6
125	1	24	2	2	0	2	2	4	5000	0	1	2	0	2	2	0	2	2	2	2	2	0	2	2	2	0	2	1	2	2	2	0	2	2	2	2	2	3	1	2	6	2	0	1	2	6
126	1	20	2	1	0	2	3	1	0	0	1	2	0	2	2	0	2	2	2	2	2	0	2	2	1	2	2	2	2	2	1	3	1	2	2	2	2	4	1	2	6	2	0	1	2	6
127	1	30	2	1	0	2	4	2	10000	2	3	2	2	2	2	0	2	2	2	2	2	0	2	2	2	0	2	1	2	1	1	2	1	2	2	2	2	1	2	2	6	4	1	2	2	6
128	1	44	1	2	0	2	1	4	3000	4	5	2	2	1	2	0	2	2	2	1	1	3	2	2	2	0	1	1	1	2	2	0	1	2	2	2	2	4	2	2	6	6	1	3	2	6
129	1	22	2	1	0	2	4	1	0	0	1	2	0	2	2	0	1	2	2	1	2	0	2	2	2	0	2	1	2	2	2	0	2	2	2	2	2	1	1	2	6	2	0	1	2	6
130	1	30	1	2	0	2	4	2	15000	3	4	2	2	2	2	0	2	2	2	2	1	3	2	2	2	0	2	1	2	2	2	0	2	2	2	2	2	1	2	2	6	4	1	2	2	6
131	1	30	1	2	0	2	3	4	2500	2	3	2	2	2	2	7	1	2	2	2	1	3	2	2	2	0	2	1	2	2	2	0	2	2	2	2	2	1	1	2	6	4	1	2	2	6
132	1	22	2	2	0	2	4	1	2700	1	2	2	2	2	2	7	1	2	2	2	1	3	2	2	2	0	2	1	2	2	2	0	2	2	2	2	2	1	1	2	6	2	1	2	2	6
133	1	35	1	2	0	2	4	4	4000	3	4	2	2	2	2	1	1	2	2	2	1	3	2	2	1	1	2	1	2	2	2	0	2	2	2	2	1	4	1	1	4	5	1	2	2	4	2
134	1	18	2	2	0	2	3	1	3000	0	1	2	0	2	2	7	2	2	2	2	2	0	2	2	2	0	2	1	2	2	2	0	2	1	2	2	2	1	1	1	1	1	0	1	2	1	2
135	1	20	2	2	0	1	1	4	2000	2	2	2	2	2	2	3	2	2	2	2	2	0	2	2	1	3	2	1	2	2	2	0	2	2	2	2	2	1	1	2	6	2	1	2	2	6
136	1	22	1	2	0	2	4	1	4000	0	1	2	0	2	2	7	1	2	2	2	2	0	2	2	2	0	2	1	2	2	1	3	2	2	2	2	2	4	1	2	6	2	0	1	2	6
137	1	28	2	1	0	1	1	4	1800	1	2	2	1	2	2	7	2	2	2	2	1	3	2	2	1	3	2	1	2	2	2	0	2	2	2	2	2	2	1	2	6	3	1	2	2	6
138	1	31	2	2	0	2	4	2	5000	4	5	2	2	2	2	1	2	2	2	2	1	3	2	2	2	0	2	1	2	2	2	0	2	2	2	2	2	4	1	2	6	4	1	3	2	6
139	1	28	2	2	0	2	1	4	8000	2	3	2	2	2	2	0	2	2	2	2	2	0	2	2	2	0	1	1	2	2	2	0	2	2	2	2	2	3	1	2	6	3	1	2	2	6
140	1	28	1	2	0	2	3	1	7500	1	2	2	1	2	2	0	2	2	2	2	2	0	2	2	2	0	2	1	2	1	2	0	2	2	2	2	2	4	2	2	6	3	1	2	2	6
141	1	37	1	2	0	2	1	4	2000	2	3	2	1	2	2	0	1	2	2	2	2	0	2	2	2	0	1	1	2	2	2	0	2	2	2	2	2	1	1	2	6	5	1	2	2	6
142	1	27	2	2	0	2	4	2	9000	2	3	2	2	2	2	0	2	2	2	2	2	0	2	2	2	0	1	1	2	2	2	0	2	2	2	2	2	4	1	2	6	3	1	2	2	6
143	1	25	2	2	0	2	1	4	5500	1	2	2	2	2	2	0	1	1	2	1	2	0	2	2	2	0	1	1	2	2	2	0	2	2	2	2	2	4	1	2	6	3	1	2	2	6
144	1	19	1	2	0	2	3	1	8000	0	1	2	0	2	2	0	2	2	2	2	2	0	2	2	2	0	1	1	2	2	2	0	2	2	2	2	2	3	1	2	6	1	0	1	2	6
145	1	30	1	2	0	2	4	3	9000	2	3	2	2	2	2	0	2	2	2	2	2	0	2	2	2	0	1	1	2	1	2	0	2	2	2	2	2	4	1	2	6	4	1	2	2	6
146	1	29	1	2	0	2	1	4	1500	1	2	2	2	2	2	0	1	1	2	2	2	0	2	2	2	0	1	1	2	1	2	0	2	2	2	2	2	1	1	2	6	3	1	2	2	6
147	1	24	1	2	0	2	3	1	8000	1	2	2	2	2	2	0	1	1	2	2	2	0	2	2	2	0	1	1	2	2	2	0	2	2	2	2	2	4	1	2	6	2	1	2	2	6
148	1	24	1	2	0	2	3	4	10000	1	2	2	2	2	2	0	1	1	2	2	1	3	2	2	2	0	1	1	2	2	2	0	2	2	2	2	2	1	1	2	6	2	1	2	2	6
149	1	24	1	2	0	2	3	1	9000	1	2	2	2	2	2	0	2	2	2	2	1	3	2	2	2	0	1	1	2	1	2	0	2	2	2	2	2	1	1	2	6	2	1	2	2	6
150	1	24	1	2	0	2	4	1	8000	0	1	2	0	2	2	0	1	1	2	2	1	3	2	2	2	0	2	1	2	2	2	0	2	2	2	2	2	3	2	2	6	2	0	1	2	6
151	1	31	2	2	0	1	1	4	1000	3	4	2	2	2	2	0	1	2	2	2	1	1	2	2	2	0	1	1	2	2	2	0	2	2	2	2	2	4	1	2	6	4	1	2	2	6
152	1	29	2	2	0	2	4	2	5000	1	2	2	2	2	2	0	1	2	2	2	2	0	2	2	2	0	2	1	2	2	2	0	2	2	2	2	2	1	2	2	6	3	1	2	2	6
153	1	22	1	2	0	1	2	4	1200	0	1	2	0	2	2	0	2	2	2	2	2	0	2	2	2	0	2	1	2	2	2	0	2	2	2	2	2	1	1	2	6	2	0	1	2	6
154	1	25	1	2	0	2	4	2	2000	1	2	2	2	2	1	0	1	2	2	2	2	0	2	2	2	0	2	1	2	2	2	0	2	2	2	2	2	1	2	2	6	3	1	2	2	6
155	1	25	2	2	0	2	3	3	3000	2	3	2	2	2	2	7	1	2	2	2	2	0	2	2	2	0	2	1	2	2	2	0	2	2	2	2	2	4	1	2	6	3	1	2	2	6
156	1	38	1	2	0	2	4	2	5000	3	5	1	2	2	2	7	1	2	2	1	2	0	1	1	2	0	1	1	2	2	1	2	1	2	2	2	2	1	1	2	6	5	1	3	2	6
157	1	35	2	2	0	1	1	4	4000	4	5	2	2	1	2	7	1	1	2	1	2	0	1	1	2	0	1	1	2	1	2	0	2	2	2	2	2	3	1	2	6	5	1	3	2	6
158	1	23	2	2	0	2	2	4	5500	0	1	2	0	2	2	0	2	2	2	2	2	0	2	2	2	0	2	1	2	2	2	0	2	2	2	2	2	1	1	2	6	2	0	1	2	6
159	1	22	2	2	0	2	3	4	6000	0	1	2	0	2	2	0	1	1	2	2	2	0	2	2	2	0	2	1	2	2	2	0	2	2	2	2	2	1	1	2	6	2	0	1	2	6
160	1	23	2	2	0	2	2	4	8000	1	3	1	2	2	2	0	2	2	1	2	2	0	2	2	2	0	2	1	2	2	2	0	2	2	2	2	2	4	1	2	6	2	1	2	2	6
161	1	28	2	2	0	2	2	4	4000	1	2	2	2	2	2	0	2	2	2	2	2	0	2	2	2	0	2	1	2	2	2	0	1	2	2	2	2	1	1	2	6	3	1	2	2	6
162	1	27	2	2	0	1	4	2	15000	0	1	2	0	2	2	0	2	2	2	2	2	0	2	2	2	0	2	2	2	2	2	0	2	2	2	2	2	4	1	2	6	3	0	1	2	6
163	1	23	1	2	0	2	3	1	10000	0	1	2	0	2	2	0	2	2	2	2	2	0	2	2	2	0	2	1	2	2	2	0	2	2	2	2	2	4	1	2	6	2	0	1	2	6
164	1	20	1	2	0	2	3	1	10000	0	1	2	0	2	2	0	2	2	2	2	2	0	2	2	2	0	2	1	2	2	2	0	2	2	2	2	2	1	1	2	6	2	0	1	2	6
165	1	25	2	1	0	2	1	4	3000	1	2	2	2	2	2	0	2	2	2	1	2	0	2	2	2	0	2	1	2	2	2	0	2	1	2	2	2	4	1	1	1	3	1	2	2	1	2
166	1	20	2	2	0	2	2	3	1000	0	1	2	2	2	2	0	1	1	2	2	2	0	2	2	2	0	2	1	2	2	2	0	2	2	2	2	2	1	1	2	6	2	0	1	2	6
167	1	25	1	2	0	2	3	1	5000	0	1	2	0	2	2	0	2	2	2	2	2	0	2	2	2	0	2	1	2	2	2	0	2	2	2	2	2	1	1	2	6	3	0	1	2	6
168	1	30	1	2	0	2	4	2	12000	2	3	2	2	2	2	0	2	2	2	2	2	0	2	2	2	0	2	1	2	2	2	0	2	2	2	2	2	1	1	2	6	4	1	2	2	6
169	1	22	1	2	0	2	3	1	4000	0	1	2	0	2	2	0	2	2	2	2	2	0	2	2	2	0	2	1	2	2	2	0	2	2	2	2	2	1	1	2	6	2	0	1	2	6
170	1	26	1	2	0	2	4	2	15000	1	2	2	2	2	2	0	2	2	2	2	2	0	2	2	2	0	2	1	2	2	2	0	2	2	2	2	2	1	1	2	6	3	1	2	2	6
171	1	25	2	2	0	2	1	4	2500	0	1	2	0	2	2	0	2	2	2	2	1	3	2	2	2	0	1	1	2	2	2	0	2	2	2	2	2	4	1	2	6	3	0	1	2	6
172	1	28	1	2	0	2	3	4	8000	1	2	2	2	2	2	0	2	2	2	2	2	0	2	2	2	0	1	1	2	2	2	0	2	2	2	2	2	4	1	2	6	3	1	2	2	6
173	1	26	2	2	1	2	4	3	1000	1	2	2	2	2	2	0	2	2	2	2	2	0	2	2	2	0	2	1	2	2	2	0	2	2	2	2	2	4	1	2	6	3	1	2	2	6
174	1	24	2	2	0	2	1	4	4000	1	2	2	2	2	2	0	2	2	2	1	1	2	2	2	2	0	2	1	2	2	2	0	2	2	2	2	2	4	1	2	6	2	1	2	2	6
175	1	20	2	2	0	2	3	1	3000	0	1	2	0	2	2	0	1	1	2	2	2	0	2	2	2	0	1	1	2	2	2	0	2	2	2	2	2	2	1	2	6	2	0	1	2	6
176	1	22	2	2	0	1	3	1	2000	0	1	2	0	2	2	0	1	1	2	2	2	0	2	2	2	0	2	1	2	2	2	0	2	2	2	2	2	2	2	2	6	2	0	1	2	6
177	1	33	2	2	0	1	1	4	1000	2	4	1	1	2	2	0	2	2	2	2	2	0	2	2	2	0	2	1	2	2	2	0	2	2	2	2	2	4	1	2	6	4	1	2	2	6
178	1	18	1	1	0	2	3	1	3000	0	1	2	0	2	2	0	1	2	2	2	2	0	2	2	1	3	2	1	2	2	1	2	1	2	2	2	2	1	1	2	6	1	0	1	2	6
179	1	30	2	2	1	2	1	4	1500	2	3	2	2	2	2	0	2	2	2	2	2	0	2	2	2	0	1	1	2	2	2	0	2	2	2	2	2	1	1	2	6	4	1	2	2	6
180	1	27	2	2	0	1	1	4	2000	1	2	2	2	2	2	0	1	1	2	2	1	2	2	2	2	0	2	1	2	2	2	0	2	2	2	2	2	2	1	2	6	3	1	2	2	6
181	1	35	1	2	0	2	1	4	1000	2	4	1	2	1	2	0	2	2	2	1	2	0	2	2	2	0	2	1	2	2	2	0	2	2	2	2	2	1	2	2	6	5	1	2	2	6
182	1	25	1	2	0	2	3	1	3000	0	1	2	0	2	2	0	1	1	2	2	2	0	2	2	2	0	2	1	2	2	2	0	2	2	2	2	1	4	1	1	4	3	0	1	2	4	2
183	1	44	1	2	0	2	1	3	3500	5	6	2	2	2	2	0	2	2	2	2	1	2	2	2	2	0	1	1	2	2	2	0	2	2	2	2	2	1	1	2	6	6	1	3	2	6
184	1	27	1	2	0	1	3	1	2000	1	2	2	1	2	2	4	1	2	2	2	2	0	2	2	2	0	2	1	2	2	1	2	1	1	2	2	2	4	1	1	1	3	1	2	2	1	2
185	1	19	2	2	0	2	4	1	5000	0	1	2	0	2	2	0	1	2	2	2	2	0	2	2	2	0	2	1	2	2	2	0	2	2	2	2	2	2	1	2	6	1	0	1	2	6
186	1	26	2	2	0	2	2	1	1000	0	1	2	0	2	2	0	2	2	2	2	1	2	2	2	2	0	2	1	2	2	2	0	2	2	2	2	2	4	1	2	6	3	0	1	2	6
187	1	25	1	2	0	2	4	4	2500	0	1	2	0	1	2	4	1	2	2	1	2	0	2	2	2	0	1	1	2	2	2	0	2	2	2	2	2	3	1	2	6	3	0	1	2	6
188	1	38	1	2	0	2	4	2	10000	3	4	2	2	2	2	0	1	2	2	1	2	0	2	1	2	0	2	2	2	2	2	0	2	2	2	2	2	2	1	2	6	5	1	2	2	6
189	1	34	2	2	0	2	1	4	2000	1	2	2	1	2	2	0	1	2	2	1	2	0	2	2	2	0	2	1	2	2	2	0	2	2	2	2	2	2	1	2	6	4	1	2	2	6
190	1	30	1	2	0	2	4	2	9000	1	2	2	2	2	2	0	2	2	2	2	2	0	2	2	2	0	2	1	2	2	2	0	2	2	2	2	2	4	1	2	6	4	1	2	2	6
191	1	30	2	2	0	2	4	2	13000	1	2	2	1	2	2	7	1	2	1	2	2	0	2	2	2	0	2	1	2	2	2	0	2	2	2	2	2	1	1	2	6	4	1	2	2	6
192	1	29	2	2	0	2	3	4	3000	1	2	2	2	2	2	0	2	2	2	2	2	0	2	2	2	0	2	1	2	2	2	0	2	2	2	2	2	4	1	2	6	3	1	2	2	6
193	1	30	1	2	0	2	4	2	7000	2	3	2	2	2	2	0	1	2	2	2	2	0	2	2	2	0	2	1	2	2	2	0	2	2	2	2	2	2	1	2	6	4	1	2	2	6
194	1	20	1	2	0	2	4	2	8000	0	1	2	0	2	2	0	1	2	2	2	2	0	2	2	2	0	2	1	2	2	2	0	2	2	2	2	2	3	1	2	6	2	0	1	2	6
195	1	24	2	2	0	2	2	3	1000	0	1	2	0	2	2	0	2	1	2	2	2	0	2	2	2	0	2	1	2	2	2	0	2	2	2	2	2	4	1	2	6	2	0	1	2	6
196	1	26	1	2	0	2	3	1	8000	0	1	2	0	2	2	0	2	2	2	2	2	0	2	2	2	0	2	1	2	2	2	0	2	2	2	2	2	2	1	2	6	3	0	1	2	6
197	1	28	2	2	0	2	4	2	10000	0	1	2	0	2	2	0	2	2	2	2	2	0	2	2	2	0	2	1	2	2	2	0	2	2	2	2	2	4	1	2	6	3	0	1	2	6
198	1	25	1	2	0	2	4	2	5000	0	1	2	0	2	2	0	1	2	2	2	2	0	2	2	2	0	2	1	2	2	2	0	2	2	2	2	2	1	1	2	6	3	0	1	2	6
199	1	26	1	2	0	2	4	4	9000	0	1	2	0	2	2	0	1	2	2	2	1	3	2	2	2	0	1	1	2	2	2	0	2	2	2	2	2	4	1	2	6	3	0	1	2	6
200	1	30	2	2	0	2	4	4	11000	2	3	2	2	2	2	0	2	2	2	2	1	3	2	2	2	0	2	1	2	2	2	0	2	2	2	2	2	4	1	2	6	4	1	2	2	6
201	1	21	2	2	0	2	3	4	4000	0	1	2	0	2	2	0	2	2	2	2	2	0	2	2	2	0	2	1	2	2	2	0	2	2	2	2	2	4	1	2	6	2	0	1	2	6
202	1	18	2	2	0	2	1	4	5000	0	1	2	0	2	2	0	2	2	2	2	2	0	2	2	2	0	2	1	2	2	2	0	2	2	2	2	2	4	1	2	6	1	0	1	2	6
203	1	28	2	2	0	2	3	4	4500	0	1	2	0	2	2	0	1	2	2	2	2	0	2	2	2	0	2	1	2	2	2	0	2	2	2	2	2	4	1	2	6	3	0	1	2	6
204	1	25	2	2	0	2	3	4	2000	0	2	1	2	2	2	0	1	2	2	2	1	3	2	2	2	0	2	1	2	2	2	0	2	2	2	2	2	4	1	2	6	3	0	2	2	6
205	1	25	2	2	0	2	2	4	3500	1	2	2	2	2	2	0	2	2	2	2	2	0	2	2	2	0	2	2	2	2	2	0	2	2	2	2	2	1	1	2	6	3	1	2	2	6
206	1	30	2	2	0	2	1	4	2000	2	3	2	2	2	2	0	2	2	2	2	1	3	2	2	2	0	2	1	2	2	2	0	2	2	2	2	2	1	2	2	6	4	1	2	2	6
207	1	30	1	2	0	1	1	5	1300	2	3	2	2	2	2	0	1	2	2	2	2	0	2	2	2	0	2	1	2	2	2	0	2	2	2	2	2	4	1	2	6	4	1	2	2	6
208	2	24	2	2	0	2	4	4	4000	1	2	1	2	2	2	4	1	1	2	2	1	3	2	2	2	0	2	1	2	2	2	0	2	2	2	2	2	2	1	2	6	2	1	2	2	6
209	2	21	2	2	0	1	1	4	1200	1	3	1	2	2	2	0	1	2	2	2	1	2	2	2	2	0	2	1	2	2	2	0	2	2	2	2	2	4	1	2	6	2	1	2	2	6
210	2	22	1	2	0	2	4	1	2000	0	1	2	0	2	1	0	1	2	2	2	1	1	2	2	2	0	1	1	2	2	1	3	1	2	2	2	2	4	1	2	6	2	0	1	2	6
211	2	25	2	2	0	2	3	4	1500	1	2	2	2	2	2	0	1	2	2	2	2	0	2	2	2	0	2	1	2	1	2	0	2	2	2	2	2	4	1	2	6	3	1	2	2	6
212	2	21	2	2	0	2	3	1	6000	0	1	2	0	2	2	0	1	1	2	2	2	0	2	2	2	0	1	1	2	2	2	0	2	2	2	2	2	1	1	2	6	2	0	1	2	6
213	2	24	2	2	0	1	3	1	1900	1	2	2	2	2	2	0	1	1	2	1	2	0	2	2	2	0	1	1	2	2	2	0	2	2	2	2	2	4	1	2	6	2	1	2	2	6
214	2	25	1	2	0	1	3	1	0	1	2	2	2	2	2	0	2	2	2	1	2	0	2	2	2	0	1	1	2	2	2	0	2	2	2	2	2	4	1	2	6	3	1	2	2	6
215	2	35	1	2	0	1	1	4	2500	3	4	2	2	2	2	0	1	1	2	2	2	0	2	2	2	0	1	1	2	2	2	0	2	1	2	2	2	4	1	1	1	5	1	2	2	1	2
216	2	30	1	2	0	1	1	4	2000	3	4	2	1	2	2	0	2	2	2	2	2	0	2	2	2	0	1	2	2	2	2	0	2	2	2	2	2	4	1	2	6	4	1	2	2	6
217	2	39	1	2	0	1	1	4	900	3	4	2	2	2	2	0	2	2	2	2	2	0	2	2	2	0	2	1	2	2	2	0	2	2	2	2	2	3	1	2	6	5	1	2	2	6
218	2	24	2	2	0	1	1	4	1000	2	3	2	1	2	2	0	1	1	2	2	2	0	2	2	2	0	1	1	2	2	2	0	2	2	2	2	2	1	1	2	6	2	1	2	2	6
219	5	33	2	2	0	2	3	3	0	1	2	2	3	2	2	0	2	2	2	2	2	0	2	2	2	0	2	1	2	2	1	4	1	2	2	2	2	4	1	2	6	4	1	2	2	6
220	5	25	2	1	2	1	2	4	7000	1	2	2	2	2	2	0	2	2	2	1	2	0	2	2	2	0	2	1	2	2	2	0	2	2	2	2	2	1	2	2	6	3	1	2	2	6
221	5	25	1	1	0	2	4	3	0	0	1	2	0	2	1	0	1	2	2	2	2	0	1	2	2	0	1	1	1	2	2	0	2	2	2	2	2	2	1	2	6	3	0	1	2	6
222	5	23	2	1	0	2	4	3	0	0	1	2	0	2	2	0	2	2	2	2	2	0	2	2	2	0	2	1	2	2	2	0	2	2	2	2	2	2	1	2	6	2	0	1	2	6
223	5	23	2	1	0	2	4	4	5000	1	2	2	2	2	2	0	1	2	2	2	2	0	2	2	2	0	2	1	2	2	2	0	2	2	2	2	2	4	1	2	6	2	1	2	2	6
224	5	37	2	2	0	2	2	4	4000	3	5	1	2	1	2	0	2	2	2	2	2	0	2	2	2	0	2	1	2	2	2	0	2	2	2	2	2	1	1	2	6	5	1	3	2	6
225	5	35	1	2	0	1	3	4	2200	3	5	1	2	2	2	0	2	2	2	2	2	0	2	2	2	0	2	1	2	2	2	0	2	2	2	2	2	3	1	2	6	5	1	3	2	6
226	5	20	2	2	0	2	4	4	8000	0	1	2	0	2	2	0	2	2	2	2	1	2	2	2	2	0	2	1	2	2	2	0	2	2	2	2	2	1	1	2	6	2	0	1	2	6
227	5	29	2	2	0	2	2	4	1800	3	4	2	2	2	2	0	1	2	2	2	2	0	2	2	2	0	2	1	2	2	2	0	2	2	2	2	2	4	1	2	6	3	1	2	2	6
228	5	31	2	1	0	2	3	4	1500	0	1	2	0	2	2	0	2	2	2	1	2	0	2	2	2	0	2	1	2	2	2	0	2	2	2	2	2	2	1	2	6	4	0	1	2	6
229	5	25	2	1	0	2	2	4	2000	1	2	2	2	2	2	0	2	2	2	2	2	0	2	2	2	0	2	1	2	2	2	0	2	2	2	2	2	4	1	2	6	3	1	2	2	6
230	5	34	2	2	0	2	4	2	3000	1	2	2	2	2	2	0	2	2	2	2	2	0	2	2	2	0	2	1	2	2	2	0	2	2	2	2	2	1	1	2	6	4	1	2	2	6
231	5	30	1	2	0	2	2	4	6000	1	2	2	2	2	2	0	2	2	2	2	2	0	2	2	2	0	2	1	2	2	2	0	2	2	2	2	2	4	1	2	6	4	1	2	2	6
232	5	28	1	2	0	2	3	1	8000	0	1	2	0	2	2	0	2	2	2	2	2	0	2	2	2	0	2	1	2	2	2	0	2	2	2	2	2	2	1	2	6	3	0	1	2	6
233	5	30	1	2	0	2	4	2	10000	1	2	2	2	2	2	0	2	2	2	2	2	0	2	2	2	0	2	1	2	2	2	0	2	1	2	2	2	1	1	1	1	4	1	2	2	1	2
234	5	35	2	2	0	2	3	4	9000	2	3	2	2	2	2	0	2	2	2	2	2	0	2	2	2	0	2	1	2	2	2	0	2	2	2	2	2	4	1	2	6	5	1	2	2	6
235	5	23	1	2	0	2	3	1	8000	0	1	2	0	2	2	0	2	2	2	2	2	0	2	2	2	0	2	1	2	2	2	0	2	2	2	2	2	4	2	2	6	2	0	1	2	6
236	5	28	1	2	0	2	2	4	3000	0	1	2	0	2	2	0	2	2	2	2	2	0	2	2	2	0	2	1	2	2	2	0	2	2	2	2	2	2	2	2	6	3	0	1	2	6
237	5	26	2	2	0	2	2	4	1700	0	1	2	0	2	2	0	2	2	2	2	2	0	2	2	2	0	2	1	2	2	2	0	2	2	2	2	2	2	1	2	6	3	0	1	2	6
238	5	38	1	2	0	2	2	4	0	2	3	2	1	2	2	0	2	2	2	2	2	0	2	2	2	0	2	1	2	2	2	0	2	2	2	2	2	4	1	2	6	5	1	2	2	6
239	5	22	2	2	0	2	2	4	1300	0	1	2	0	2	2	0	2	2	2	2	2	0	2	2	2	0	2	1	2	2	2	0	2	2	2	2	2	4	1	2	6	2	0	1	2	6
240	5	44	1	2	0	2	1	4	1000	4	5	2	1	2	2	0	2	2	2	2	2	0	2	2	2	0	2	1	2	2	2	0	2	1	2	2	2	1	1	1	1	6	1	3	2	1	2
241	5	27	2	2	0	2	1	4	1500	2	3	2	2	2	2	0	2	2	2	2	2	0	2	2	2	0	2	1	2	2	2	0	2	2	2	2	2	3	1	2	6	3	1	2	2	6
242	5	30	2	2	0	2	2	4	2000	2	3	2	1	2	2	0	2	2	2	2	2	0	2	2	2	0	2	1	2	2	2	0	2	2	2	2	2	1	1	2	6	4	1	2	2	6
243	5	20	1	2	0	2	3	1	4000	0	1	2	0	2	2	0	2	2	2	2	2	0	2	2	2	0	2	1	2	2	2	0	2	2	2	2	2	4	1	2	6	2	0	1	2	6
244	5	44	2	2	0	2	1	4	10000	5	6	2	2	2	2	0	2	2	2	2	2	0	2	2	2	0	2	1	2	2	2	0	2	2	2	2	2	4	1	2	6	6	1	3	2	6
245	5	25	2	2	1	2	3	4	2500	2	3	2	2	2	2	0	1	2	2	1	2	0	2	2	2	0	2	2	2	2	2	0	2	2	2	2	2	3	1	2	6	3	1	2	2	6
246	5	26	2	2	0	2	3	4	2200	1	2	2	2	2	2	0	2	2	2	2	2	0	2	2	2	0	2	1	2	2	2	0	2	2	2	2	2	4	1	2	6	3	1	2	2	6
247	5	25	2	2	0	2	1	4	1000	0	1	2	0	2	2	0	2	2	2	2	2	0	2	2	2	0	2	1	2	2	2	0	2	2	2	2	2	2	1	2	6	3	0	1	2	6
248	5	35	1	2	0	2	4	2	11000	2	3	2	2	2	2	0	2	2	2	2	2	0	2	2	2	0	2	1	2	2	2	0	2	2	2	2	2	1	1	2	6	5	1	2	2	6
249	5	27	2	1	0	2	4	2	15000	1	2	2	2	2	2	0	1	2	2	2	1	3	2	2	2	0	2	2	2	2	2	0	2	2	2	2	2	4	1	2	6	3	1	2	2	6
250	5	28	1	2	0	2	1	4	1900	2	3	2	1	2	2	0	1	1	2	2	2	0	2	2	2	0	2	1	2	2	2	0	2	2	2	2	2	1	1	2	6	3	1	2	2	6
251	5	30	2	2	0	2	4	3	8000	1	2	2	2	2	2	0	2	2	2	2	2	0	2	2	2	0	2	1	2	2	2	0	2	2	2	2	2	1	1	2	6	4	1	2	2	6
252	5	29	2	2	0	2	4	2	9000	1	2	2	2	2	2	0	2	2	2	2	2	0	2	2	2	0	2	1	2	2	2	0	2	2	2	2	2	4	1	2	6	3	1	2	2	6
253	5	26	1	2	0	2	4	4	10000	1	2	2	2	2	2	0	2	2	2	2	2	0	2	2	2	0	2	1	2	2	2	0	2	2	2	2	2	4	1	2	6	3	1	2	2	6
254	5	26	2	2	0	2	3	4	10000	1	2	2	2	2	2	0	2	2	2	2	2	0	2	2	2	0	2	1	2	2	2	0	2	2	2	2	2	2	1	2	6	3	1	2	2	6
255	5	30	2	2	0	2	3	4	2000	2	3	2	2	2	2	0	2	2	2	2	2	0	2	2	2	0	2	1	2	2	2	0	2	2	2	2	2	1	1	2	6	4	1	2	2	6
256	5	28	1	2	0	2	4	2	12000	1	2	2	2	1	2	0	2	2	2	2	1	3	2	2	2	0	2	1	2	2	2	0	2	2	2	2	2	1	1	2	6	3	1	2	2	6
257	5	30	1	2	0	2	1	4	1500	2	3	2	2	2	2	0	2	2	2	2	2	0	2	2	2	0	2	1	2	2	2	0	2	2	2	2	2	4	1	2	6	4	1	2	2	6
258	5	29	2	2	0	2	1	4	3000	2	3	2	2	2	2	0	2	2	2	2	2	0	2	2	2	0	1	1	2	2	1	2	2	2	2	2	2	1	1	2	6	3	1	2	2	6
259	5	30	1	2	1	2	1	4	1800	2	3	2	2	1	2	0	2	2	2	2	2	0	2	2	2	0	1	1	2	2	1	2	2	2	2	2	2	2	1	2	6	4	1	2	2	6
260	4	24	2	2	0	2	3	1	2000	0	2	1	0	2	2	0	2	2	2	2	2	0	2	2	2	0	1	1	2	2	2	0	2	2	2	2	2	4	1	2	6	2	0	2	2	6
261	4	30	2	2	0	2	1	4	1120	1	2	2	2	2	2	0	1	2	2	2	2	0	2	2	2	0	1	1	2	2	2	0	2	2	2	2	2	4	1	2	6	4	1	2	2	6
262	4	25	2	2	0	2	2	5	2000	1	2	2	2	2	2	0	1	2	2	2	1	3	2	2	2	0	2	1	2	2	2	0	2	2	2	2	2	2	1	2	6	3	1	2	2	6
263	4	25	2	2	0	1	2	4	1000	2	3	2	2	2	2	0	1	2	2	2	2	0	2	2	2	0	2	1	2	2	2	0	2	2	2	2	2	4	1	2	6	3	1	2	2	6
264	4	26	2	2	0	1	2	5	1500	0	1	2	0	2	2	0	1	2	2	2	2	0	2	2	2	0	2	1	2	2	1	4	2	2	2	2	2	3	1	2	6	3	0	1	2	6
265	4	30	2	2	0	2	4	2	8000	0	2	1	2	2	1	0	1	2	2	2	2	0	2	2	2	0	2	1	2	2	2	0	2	2	2	2	2	3	1	2	6	4	0	2	2	6
266	4	17	2	1	0	1	2	3	2000	0	1	2	0	2	2	0	2	2	2	2	2	0	2	2	2	0	2	1	2	2	2	0	1	2	2	2	2	1	1	2	6	1	0	1	2	6
267	4	28	2	2	0	1	3	4	5000	2	4	1	2	2	2	0	1	2	2	1	1	3	2	2	2	0	2	1	2	2	2	0	2	2	2	2	2	4	1	2	6	3	1	2	2	6
268	4	26	2	2	0	2	2	4	2000	1	2	2	2	1	2	4	2	2	2	1	1	3	2	2	2	0	2	1	2	2	2	0	2	2	2	2	2	3	1	2	6	3	1	2	2	6
269	4	28	1	1	0	2	3	4	4500	2	3	2	2	2	2	0	2	2	2	2	2	0	2	2	2	0	2	1	2	2	2	0	2	2	2	2	2	3	1	2	6	3	1	2	2	6
270	4	30	1	2	1	1	2	4	3800	2	3	2	2	1	2	4	1	2	2	1	1	3	2	1	2	0	1	2	2	2	1	2	2	2	2	2	2	4	1	2	6	4	1	2	2	6
271	4	25	2	2	0	2	3	6	3000	1	2	2	2	2	2	0	2	1	2	2	2	0	2	2	2	0	2	1	2	2	2	0	2	2	2	2	2	1	1	2	6	3	1	2	2	6
272	4	29	2	2	0	1	3	5	2500	2	3	2	2	2	2	3	2	2	2	2	2	0	2	2	2	0	2	1	2	1	2	0	2	2	2	2	2	4	1	2	6	3	1	2	2	6
273	4	35	2	2	0	1	2	4	3000	2	3	2	2	2	2	4	1	2	2	2	2	0	2	2	2	0	2	1	2	2	2	0	2	2	2	2	2	4	1	2	6	5	1	2	2	6
274	4	28	1	2	0	2	3	6	6000	1	2	2	2	2	1	7	1	2	2	2	2	0	2	2	2	0	2	1	2	2	2	0	2	2	2	2	2	3	1	2	6	3	1	2	2	6
275	4	30	2	2	0	1	1	4	5000	3	5	1	2	2	2	3	1	2	2	1	2	0	2	2	2	0	2	1	2	1	2	0	2	2	2	2	2	4	1	2	6	4	1	3	2	6
276	4	27	2	2	0	1	2	4	6000	2	4	1	2	2	2	5	1	2	2	2	2	0	2	2	2	0	2	1	2	2	2	0	2	2	2	1	2	3	1	1	3	3	1	2	2	3	2
277	4	22	2	2	0	1	2	4	4000	1	2	2	2	2	2	0	1	2	2	2	2	0	2	2	1	2	2	1	2	2	2	0	2	2	2	2	2	3	1	2	6	2	1	2	2	6
278	4	22	2	2	0	1	3	4	4000	2	3	2	2	2	2	0	1	2	2	2	1	3	2	2	2	0	2	1	2	2	2	0	2	2	2	2	2	3	1	2	6	2	1	2	2	6
279	4	26	2	2	0	2	3	2	5000	3	4	2	2	2	2	0	1	2	2	1	2	0	2	2	2	0	2	1	2	1	2	0	2	2	2	2	2	4	1	2	6	3	1	2	2	6
280	4	20	2	2	0	1	2	4	2000	1	3	1	2	2	2	0	2	1	2	2	2	0	2	2	2	0	2	1	2	2	2	0	2	2	2	2	2	4	1	2	6	2	1	2	2	6
281	4	25	2	2	0	1	3	4	1500	2	3	2	2	2	2	0	2	2	2	1	2	0	2	2	2	0	2	1	2	2	2	0	2	2	2	2	2	3	1	2	6	3	1	2	2	6
282	4	25	2	2	0	1	3	2	1500	0	1	2	0	2	2	0	1	2	2	2	2	0	2	2	2	0	2	1	2	2	2	0	2	2	2	2	2	4	1	2	6	3	0	1	2	6
283	4	30	2	2	0	1	2	4	3000	2	3	2	2	2	2	3	2	2	2	2	2	0	2	2	2	0	2	1	2	1	2	0	2	2	2	2	2	4	1	2	6	4	1	2	2	6
284	4	17	2	2	0	2	3	4	5000	0	1	2	0	2	2	0	1	2	2	2	2	0	2	2	2	0	2	1	2	2	2	0	2	2	2	2	2	4	1	2	6	1	0	1	2	6
285	4	24	2	2	0	1	1	4	6000	1	2	2	2	2	2	0	1	2	2	1	1	0	2	2	1	3	2	1	2	1	2	0	2	2	2	2	2	4	1	2	6	2	1	2	2	6
286	4	30	2	2	0	1	2	5	3000	2	3	2	2	2	2	0	1	2	2	2	2	0	2	2	2	0	2	1	2	2	2	0	1	2	2	2	2	4	1	2	6	4	1	2	2	6
287	4	24	2	2	0	1	2	6	5000	0	1	2	0	2	2	0	2	2	2	2	2	0	2	2	2	0	2	1	2	2	2	0	2	2	2	2	2	3	1	2	6	2	0	1	2	6
288	4	24	1	2	0	2	3	2	6100	1	2	2	2	2	2	0	1	2	2	2	2	0	2	2	2	0	2	1	2	2	2	0	2	2	2	2	2	4	1	2	6	2	1	2	2	6
289	4	29	2	2	0	1	2	4	3600	2	3	2	2	2	2	3	2	2	2	2	2	0	2	2	2	0	2	1	2	2	2	0	2	1	2	2	2	4	1	1	1	3	1	2	2	1	2
290	4	24	2	2	0	1	2	4	1000	1	2	2	2	2	2	0	1	2	2	2	2	0	2	2	2	0	2	1	2	2	2	0	2	1	2	2	2	4	1	1	1	2	1	2	2	1	2
291	4	27	2	2	0	1	3	4	4000	1	2	2	2	2	2	0	1	2	2	2	2	0	2	2	2	0	2	1	2	2	2	0	2	2	2	2	2	4	1	2	6	3	1	2	2	6
292	4	30	2	2	0	1	2	5	2000	3	4	2	2	2	2	3	1	2	2	2	2	0	2	2	2	0	2	1	2	1	2	0	2	2	2	2	2	3	1	2	6	4	1	2	2	6
293	4	19	2	2	0	2	3	4	4000	0	1	2	0	2	2	0	1	2	2	2	2	0	2	2	2	0	2	1	2	2	2	0	2	2	2	2	2	4	1	2	6	1	0	1	2	6
294	4	23	2	2	0	2	3	4	4000	1	2	2	2	2	2	0	1	2	2	2	1	3	2	2	2	0	2	1	2	1	2	0	2	2	2	2	2	2	1	2	6	2	1	2	2	6
295	3	25	2	1	0	2	4	1	7000	0	1	2	0	2	2	7	2	2	2	2	2	0	2	2	2	0	2	1	2	2	2	0	2	2	2	2	2	2	2	2	6	3	0	1	2	6
296	3	30	1	2	0	2	4	2	7000	2	3	2	2	2	2	1	1	2	2	1	2	0	2	2	2	0	2	1	2	2	2	0	2	2	2	2	2	4	1	2	6	4	1	2	2	6
297	3	35	1	2	0	2	4	2	8000	3	4	2	2	2	2	7	1	2	2	1	2	0	2	2	2	0	1	1	2	2	2	0	2	2	2	2	2	3	2	2	6	5	1	2	2	6
298	3	26	2	2	0	2	4	2	10000	0	1	2	0	2	2	0	2	2	2	2	2	0	2	2	2	0	1	1	2	2	2	0	2	2	2	2	2	1	1	2	6	3	0	1	2	6
299	3	35	2	2	0	2	1	4	7000	2	3	2	1	2	2	0	2	2	2	2	2	0	2	2	2	0	2	1	2	2	2	0	2	2	2	2	2	4	1	2	6	5	1	2	2	6
300	3	22	2	1	0	2	4	1	700	0	1	2	0	2	2	6	2	2	2	2	2	0	2	2	2	0	2	1	2	2	2	0	2	1	2	2	2	3	2	1	1	2	0	1	2	1	2
301	3	30	2	2	0	2	4	2	11000	2	3	2	2	2	2	0	1	2	2	2	2	0	2	2	2	0	2	2	2	2	2	0	2	1	2	2	2	4	2	1	1	4	1	2	2	1	2
302	3	20	2	1	0	2	3	1	7000	0	1	2	0	2	2	0	2	2	2	2	2	0	2	2	2	0	1	1	2	2	2	0	2	2	2	2	2	2	2	2	6	2	0	1	2	6
303	3	32	1	2	0	2	4	2	6000	3	4	2	1	2	2	0	1	2	2	2	2	0	2	2	2	0	2	1	2	2	2	0	2	2	2	2	2	1	1	2	6	4	1	2	2	6
304	3	35	2	2	0	2	4	2	10000	0	1	2	0	2	2	0	1	2	2	2	1	3	2	2	2	0	2	1	2	2	2	0	2	2	2	2	2	3	1	2	6	5	0	1	2	6
305	3	23	2	2	0	2	4	1	9000	0	1	2	0	2	2	0	1	2	2	2	2	0	2	2	2	0	1	1	2	2	2	0	2	2	2	2	2	3	1	2	6	2	0	1	2	6
306	3	28	1	2	0	2	4	2	4000	1	2	2	1	2	2	0	2	2	2	2	2	0	1	2	2	0	1	1	2	2	2	0	2	1	2	2	2	1	2	1	1	3	1	2	2	1	2
307	3	29	1	2	0	2	4	2	7000	2	3	2	2	2	2	0	2	2	2	2	2	0	2	2	2	0	2	1	2	2	2	0	2	2	2	2	2	1	1	2	6	3	1	2	2	6
308	3	28	1	2	0	1	1	4	1500	1	2	2	1	2	2	0	2	2	2	1	2	0	2	2	2	0	1	1	2	2	2	0	2	1	2	2	2	3	2	1	1	3	1	2	2	1	2
309	3	19	3	1	0	2	3	1	8000	0	1	2	0	2	2	4	1	2	2	2	2	0	2	2	2	0	2	1	2	2	2	0	2	2	2	2	2	2	1	2	6	1	0	1	2	6
310	3	20	1	1	0	2	4	1	7000	0	1	2	0	2	2	0	1	2	2	2	2	0	2	2	2	0	2	1	2	2	2	0	2	2	2	2	2	4	2	2	6	2	0	1	2	6
311	3	29	2	2	0	2	4	2	10000	1	2	2	2	2	2	0	1	1	2	2	2	0	2	2	2	0	1	1	2	2	2	0	2	1	2	2	2	3	1	1	1	3	1	2	2	1	2
312	3	35	1	3	1	2	4	2	7000	3	4	2	2	1	2	1	2	2	1	1	2	0	2	1	2	0	2	1	2	2	1	3	2	2	2	2	2	3	2	2	6	5	1	2	2	6
313	3	28	1	2	0	2	4	2	10000	0	1	2	0	2	2	0	1	2	2	2	2	0	2	2	1	2	1	1	2	2	2	0	2	2	2	2	2	2	1	2	6	3	0	1	2	6
314	3	20	1	1	0	2	3	1	9000	0	1	2	0	2	2	3	1	2	1	1	2	0	1	2	2	0	2	1	2	2	2	0	2	2	2	2	2	4	1	2	6	2	0	1	2	6
315	3	25	1	2	0	2	4	1	8000	0	1	2	0	2	2	3	2	2	2	1	2	0	2	2	2	0	1	1	2	2	2	0	2	1	2	2	2	1	2	1	1	3	0	1	2	1	2
316	3	27	1	2	0	1	4	1	10000	0	1	2	0	2	2	0	2	2	2	2	2	0	2	2	2	0	1	1	2	2	1	2	1	2	2	2	2	1	2	2	6	3	0	1	2	6
317	3	25	3	1	0	1	1	3	2000	0	1	2	0	1	2	2	1	2	2	2	1	2	2	2	1	1	1	1	2	1	2	0	2	2	2	2	2	2	1	2	6	3	0	1	2	6
318	3	30	1	2	0	2	4	2	8000	2	3	2	2	2	2	0	1	1	2	1	2	0	2	2	2	0	2	1	2	2	2	0	2	2	2	2	2	3	2	2	6	4	1	2	2	6
319	3	30	2	2	0	2	4	2	6000	2	3	2	2	2	2	4	1	1	2	1	2	0	2	2	1	2	2	1	2	2	1	2	2	2	2	2	2	2	1	2	6	4	1	2	2	6
320	3	27	1	2	0	2	4	2	10000	0	1	2	0	2	2	0	1	2	2	2	2	0	2	2	2	0	2	1	2	2	2	0	2	2	2	2	2	4	2	2	6	3	0	1	2	6
321	3	26	1	2	0	2	4	3	10000	0	1	2	0	2	2	0	2	2	2	2	2	0	2	2	2	0	1	1	2	2	2	0	2	1	2	2	2	2	1	1	1	3	0	1	2	1	2
322	3	30	1	2	0	2	4	2	7000	1	2	2	2	2	2	3	2	1	2	1	1	3	1	1	1	2	2	1	2	2	1	2	1	2	2	2	2	3	2	2	6	4	1	2	2	6
323	3	26	1	2	0	2	3	1	15000	1	2	2	2	2	2	3	2	2	2	2	2	0	1	2	2	0	2	1	2	2	2	0	2	2	2	2	2	2	1	2	6	3	1	2	2	6
324	3	20	2	2	0	1	1	5	1200	0	1	2	0	2	2	2	1	2	2	1	2	0	2	1	2	0	1	2	2	1	2	0	2	2	2	2	2	4	2	2	6	2	0	1	2	6
325	3	29	1	2	0	2	4	2	10000	1	2	2	2	2	2	0	2	2	2	2	2	0	2	2	2	0	1	1	2	2	1	3	1	2	2	2	2	1	2	2	6	3	1	2	2	6
326	3	33	2	2	0	2	4	2	13000	3	4	2	2	1	1	2	1	2	1	2	2	0	2	2	2	0	2	1	2	2	2	0	2	2	2	2	2	3	2	2	6	4	1	2	2	6
327	3	22	2	1	0	2	4	1	8000	0	1	2	0	2	2	0	1	2	2	2	2	0	2	2	2	0	2	1	2	2	2	0	2	1	2	2	2	2	2	1	1	2	0	1	2	1	2
328	3	30	1	2	0	1	1	4	1000	2	3	2	1	2	2	0	1	2	2	2	2	0	2	2	2	0	1	1	2	2	2	0	1	2	2	2	2	3	1	2	6	4	1	2	2	6
329	3	22	1	2	0	2	4	1	8000	0	1	2	0	2	2	0	1	2	2	2	2	0	2	2	2	0	1	1	2	2	2	0	2	2	2	2	2	3	1	2	6	2	0	1	2	6
330	3	30	3	2	0	2	4	2	8000	1	2	2	2	2	2	0	1	2	1	1	2	0	2	2	2	0	2	1	2	2	1	3	2	2	2	2	2	3	1	2	6	4	1	2	2	6
331	3	25	1	2	0	2	4	2	5000	0	1	2	0	2	2	0	1	2	2	2	2	0	2	2	2	0	2	1	2	2	2	0	2	2	2	2	2	1	2	2	6	3	0	1	2	6
332	3	28	2	2	0	2	4	2	2000	2	3	2	2	2	2	0	2	2	2	1	2	0	2	2	2	0	2	1	2	2	2	0	2	2	2	2	2	2	1	2	6	3	1	2	2	6
333	3	27	2	2	0	2	4	2	10000	0	1	2	0	2	2	6	1	2	2	2	2	0	2	2	2	0	1	1	2	2	2	0	2	2	2	2	1	1	2	1	4	3	0	1	2	4	2
334	3	22	2	1	0	2	4	1	2000	0	1	2	0	2	2	0	1	2	2	2	2	0	2	2	2	0	1	1	2	2	2	0	2	2	2	2	2	1	1	2	6	2	0	1	2	6
335	3	24	1	1	0	2	4	1	1000	0	1	2	0	2	2	6	1	2	2	2	2	0	2	2	2	0	1	1	2	2	2	0	2	2	2	2	1	1	2	1	4	2	0	1	2	4	2
336	3	22	2	2	0	2	1	4	9000	2	3	2	2	2	2	3	2	2	2	2	2	0	1	2	2	0	2	1	2	2	2	0	2	2	2	2	2	4	1	2	6	2	1	2	2	6
337	3	28	1	2	0	2	4	2	9000	1	2	2	2	2	2	0	1	2	2	2	2	0	1	2	1	2	1	1	2	2	1	2	2	2	2	2	2	2	1	2	6	3	1	2	2	6
338	3	20	2	2	0	2	1	4	8000	0	1	2	0	2	2	2	2	2	1	2	2	0	2	2	2	0	2	1	2	2	2	0	2	2	2	2	2	1	1	2	6	2	0	1	2	6
339	3	30	2	4	0	1	3	3	3000	1	3	1	2	1	2	5	1	1	2	2	1	2	2	2	1	3	1	1	1	1	1	3	1	1	2	1	2	3	2	1	1	4	1	2	1	5	1
340	3	29	1	2	0	2	4	2	11000	1	2	2	2	2	2	0	2	2	2	2	2	0	2	2	2	0	1	1	2	2	2	0	1	1	2	2	2	4	2	1	1	3	1	2	2	1	2
341	3	28	1	2	0	1	1	4	7000	1	3	1	1	2	2	0	1	2	2	1	2	0	2	2	1	2	1	1	2	2	2	0	2	1	2	2	2	2	1	1	1	3	1	2	2	1	2
342	3	30	2	2	0	2	1	4	6000	1	2	2	1	2	2	0	1	1	2	2	2	0	2	2	2	0	2	1	2	2	2	0	2	2	2	2	2	1	1	2	6	4	1	2	2	6
343	3	28	1	2	0	2	4	2	4000	0	1	2	0	2	2	0	2	2	2	2	2	0	1	2	1	3	1	1	2	2	1	3	2	2	2	2	2	4	1	2	6	3	0	1	2	6
344	3	40	1	2	0	2	1	4	8000	3	4	2	2	2	2	0	2	2	2	2	2	0	2	2	2	0	2	1	2	2	2	0	2	1	2	2	2	4	2	1	1	6	1	2	2	1	2
345	3	28	2	2	0	2	4	2	5000	0	1	2	0	2	2	0	1	2	2	2	2	0	2	2	2	0	2	1	2	2	2	0	2	2	2	2	2	2	1	2	6	3	0	1	2	6
346	3	25	2	2	0	2	3	4	10000	2	3	2	2	2	2	3	2	2	2	1	2	0	2	2	2	0	2	1	2	2	2	0	2	2	2	2	2	4	1	2	6	3	1	2	2	6
347	3	25	1	2	0	2	3	3	10000	2	3	2	2	2	2	3	2	2	1	2	2	0	2	2	2	0	2	1	2	2	2	0	2	2	2	2	2	3	1	2	6	3	1	2	2	6
348	3	22	1	2	0	2	2	4	8000	1	2	2	2	2	2	3	2	2	2	2	2	0	2	2	2	0	2	1	2	2	2	0	2	2	2	2	2	3	2	2	6	2	1	2	2	6
349	3	25	2	1	0	2	4	1	4000	0	1	2	0	2	2	0	1	2	2	2	2	0	2	2	2	0	2	1	2	2	2	0	2	2	2	2	2	2	2	2	6	3	0	1	2	6
350	3	24	1	1	0	2	4	2	9000	0	1	2	0	2	2	0	1	2	2	2	2	0	2	2	2	0	1	1	2	2	1	2	2	2	2	2	2	3	2	2	6	2	0	1	2	6
351	3	29	1	2	0	2	4	2	11000	1	2	2	2	2	2	0	2	2	2	2	2	0	2	2	2	0	1	1	2	2	2	0	1	1	2	2	2	4	2	1	1	3	1	2	2	1	2
352	3	28	1	2	0	1	1	4	7000	1	3	1	1	2	2	0	1	2	2	1	2	0	2	2	1	2	1	1	2	2	2	0	2	1	2	2	2	2	1	1	1	3	1	2	2	1	2
353	3	40	1	2	0	2	1	4	8000	3	4	2	2	2	2	0	2	2	2	2	2	0	2	2	2	0	2	1	2	2	2	0	2	1	2	2	2	4	2	1	1	6	1	2	2	1	2
354	1	36	1	2	0	1	1	4	1000	2	3	2	1	2	2	0	2	2	2	2	2	0	2	2	2	0	2	1	2	2	2	0	2	2	1	2	2	1	1	1	2	5	1	2	2	2	2
355	1	32	1	2	0	1	1	3	1500	3	4	2	2	1	2	0	2	1	2	2	2	0	2	2	1	2	1	1	1	2	2	0	2	2	2	1	2	2	1	1	3	4	1	2	2	3	2
356	1	28	1	2	0	1	1	3	0	1	2	2	2	1	1	0	2	1	2	2	2	0	2	2	1	0	1	1	1	1	2	0	2	2	2	1	2	1	1	1	3	3	1	2	2	3	2
357	1	30	1	2	0	1	1	4	1000	2	3	2	2	1	2	0	2	2	2	1	2	0	1	1	2	0	1	2	1	2	2	0	2	2	2	1	2	1	1	1	3	4	1	2	2	3	2
358	4	27	2	2	0	1	2	4	6000	2	4	1	2	2	2	5	1	2	2	2	2	0	2	2	2	0	2	1	2	2	2	0	2	2	2	1	2	3	1	1	3	3	1	2	2	3	2
359	3	30	2	4	0	1	3	3	3000	1	3	1	2	1	2	5	1	1	2	2	1	2	2	2	1	3	1	1	1	1	1	3	1	1	2	1	2	3	2	1	1	4	1	2	1	5	1
360	1	35	1	2	0	2	4	4	4000	3	4	2	2	2	2	1	1	2	2	2	1	3	2	2	1	1	2	1	2	2	2	0	2	2	2	2	1	4	1	1	4	5	1	2	2	4	2
361	1	25	1	2	0	2	3	1	3000	0	1	2	0	2	2	0	1	1	2	2	2	0	2	2	2	0	2	1	2	2	2	0	2	2	2	2	1	4	1	1	4	3	0	1	2	4	2
362	3	27	2	2	0	2	4	2	10000	0	1	2	0	2	2	6	1	2	2	2	2	0	2	2	2	0	1	1	2	2	2	0	2	2	2	2	1	1	2	1	4	3	0	1	2	4	2
363	3	24	1	1	0	2	4	1	1000	0	1	2	0	2	2	6	1	2	2	2	2	0	2	2	2	0	1	1	2	2	2	0	2	2	2	2	1	1	2	1	4	2	0	1	2	4	2
364	3	29	1	2	0	2	4	2	11000	1	2	2	2	2	2	0	2	2	2	2	2	0	2	2	2	0	1	1	2	2	2	0	1	1	2	2	2	4	2	1	1	3	1	2	2	1	2
365	3	28	1	2	0	1	1	4	7000	1	3	1	1	2	2	0	1	2	2	1	2	0	2	2	1	2	1	1	2	2	2	0	2	1	2	2	2	2	1	1	1	3	1	2	2	1	2
366	3	40	1	2	0	2	1	4	8000	3	4	2	2	2	2	0	2	2	2	2	2	0	2	2	2	0	2	1	2	2	2	0	2	1	2	2	2	4	2	1	1	6	1	2	2	1	2
367	1	36	1	2	0	1	1	4	1000	2	3	2	1	2	2	0	2	2	2	2	2	0	2	2	2	0	2	1	2	2	2	0	2	2	1	2	2	1	1	1	2	5	1	2	2	2	2
368	1	32	1	2	0	1	1	3	1500	3	4	2	2	1	2	0	2	1	2	2	2	0	2	2	1	2	1	1	1	2	2	0	2	2	2	1	2	2	1	1	3	4	1	2	2	3	2
369	1	28	1	2	0	1	1	3	0	1	2	2	2	1	1	0	2	1	2	2	2	0	2	2	1	0	1	1	1	1	2	0	2	2	2	1	2	1	1	1	3	3	1	2	2	3	2
370	1	30	1	2	0	1	1	4	1000	2	3	2	2	1	2	0	2	2	2	1	2	0	1	1	2	0	1	2	1	2	2	0	2	2	2	1	2	1	1	1	3	4	1	2	2	3	2
371	4	27	2	2	0	1	2	4	6000	2	4	1	2	2	2	5	1	2	2	2	2	0	2	2	2	0	2	1	2	2	2	0	2	2	2	1	2	3	1	1	3	3	1	2	2	3	2
372	3	30	2	4	0	1	3	3	3000	1	3	1	2	1	2	5	1	1	2	2	1	2	2	2	1	3	1	1	1	1	1	3	1	1	2	1	2	3	2	1	1	4	1	2	1	5	1
373	1	35	1	2	0	2	4	4	4000	3	4	2	2	2	2	1	1	2	2	2	1	3	2	2	1	1	2	1	2	2	2	0	2	2	2	2	1	4	1	1	4	5	1	2	2	4	2
374	1	25	1	2	0	2	3	1	3000	0	1	2	0	2	2	0	1	1	2	2	2	0	2	2	2	0	2	1	2	2	2	0	2	2	2	2	1	4	1	1	4	3	0	1	2	4	2
375	3	27	2	2	0	2	4	2	10000	0	1	2	0	2	2	6	1	2	2	2	2	0	2	2	2	0	1	1	2	2	2	0	2	2	2	2	1	1	2	1	4	3	0	1	2	4	2
376	3	24	1	1	0	2	4	1	1000	0	1	2	0	2	2	6	1	2	2	2	2	0	2	2	2	0	1	1	2	2	2	0	2	2	2	2	1	1	2	1	4	2	0	1	2	4	2
377	3	29	1	2	0	2	4	2	11000	1	2	2	2	2	2	0	2	2	2	2	2	0	2	2	2	0	1	1	2	2	2	0	1	1	2	2	2	4	2	1	1	3	1	2	2	1	2
378	3	28	1	2	0	1	1	4	7000	1	3	1	1	2	2	0	1	2	2	1	2	0	2	2	1	2	1	1	2	2	2	0	2	1	2	2	2	2	1	1	1	3	1	2	2	1	2
379	3	40	1	2	0	2	1	4	8000	3	4	2	2	2	2	0	2	2	2	2	2	0	2	2	2	0	2	1	2	2	2	0	2	1	2	2	2	4	2	1	1	6	1	2	2	1	2
380	1	36	1	2	0	1	1	4	1000	2	3	2	1	2	2	0	2	2	2	2	2	0	2	2	2	0	2	1	2	2	2	0	2	2	1	2	2	1	1	1	2	5	1	2	2	2	2
381	1	32	1	2	0	1	1	3	1500	3	4	2	2	1	2	0	2	1	2	2	2	0	2	2	1	2	1	1	1	2	2	0	2	2	2	1	2	2	1	1	3	4	1	2	2	3	2
382	1	28	1	2	0	1	1	3	0	1	2	2	2	1	1	0	2	1	2	2	2	0	2	2	1	0	1	1	1	1	2	0	2	2	2	1	2	1	1	1	3	3	1	2	2	3	2
383	1	30	1	2	0	1	1	4	1000	2	3	2	2	1	2	0	2	2	2	1	2	0	1	1	2	0	1	2	1	2	2	0	2	2	2	1	2	1	1	1	3	4	1	2	2	3	2
384	4	27	2	2	0	1	2	4	6000	2	4	1	2	2	2	5	1	2	2	2	2	0	2	2	2	0	2	1	2	2	2	0	2	2	2	1	2	3	1	1	3	3	1	2	2	3	2
385	3	30	2	4	0	1	3	3	3000	1	3	1	2	1	2	5	1	1	2	2	1	2	2	2	1	3	1	1	1	1	1	3	1	2	2	1	2	3	2	1	3	4	1	2	2	3	2
386	1	35	1	2	0	2	4	4	4000	3	4	2	2	2	2	1	1	2	2	2	1	3	2	2	1	1	2	1	2	2	2	0	2	2	2	2	1	4	1	1	4	5	1	2	2	4	2
387	1	25	1	2	0	2	3	1	3000	0	1	2	0	2	2	0	1	1	2	2	2	0	2	2	2	0	2	1	2	2	2	0	2	2	2	2	1	4	1	1	4	3	0	1	2	4	2
388	3	27	2	2	0	2	4	2	10000	0	1	2	0	2	2	6	1	2	2	2	2	0	2	2	2	0	1	1	2	2	2	0	2	2	2	2	1	1	2	1	4	3	0	1	2	4	2
389	3	24	1	1	0	2	4	1	1000	0	1	2	0	2	2	6	1	2	2	2	2	0	2	2	2	0	1	1	2	2	2	0	2	2	2	2	1	1	2	1	4	2	0	1	2	4	2
390	3	29	1	2	0	2	4	2	11000	1	2	2	2	2	2	0	2	2	2	2	2	0	2	2	2	0	1	1	2	2	2	0	1	1	2	2	2	4	2	1	1	3	1	2	2	1	2
391	3	28	1	2	0	1	1	4	7000	1	3	1	1	2	2	0	1	2	2	1	2	0	2	2	1	2	1	1	2	2	2	0	2	1	2	2	2	2	1	1	1	3	1	2	2	1	2
392	3	40	1	2	0	2	1	4	8000	3	4	2	2	2	2	0	2	2	2	2	2	0	2	2	2	0	2	1	2	2	2	0	2	1	2	2	2	4	2	1	1	6	1	2	2	1	2
393	1	36	1	2	0	1	1	4	1000	2	3	2	1	2	2	0	2	2	2	2	2	0	2	2	2	0	2	1	2	2	2	0	2	2	1	2	2	1	1	1	2	5	1	2	2	2	2
394	1	32	1	2	0	1	1	3	1500	3	4	2	2	1	2	0	2	1	2	2	2	0	2	2	1	2	1	1	1	2	2	0	2	2	2	1	2	2	1	1	3	4	1	2	2	3	2
395	1	28	1	2	0	1	1	3	0	1	2	2	2	1	1	0	2	1	2	2	2	0	2	2	1	0	1	1	1	1	2	0	2	2	2	1	2	1	1	1	3	3	1	2	2	3	2
396	1	30	1	2	0	1	1	4	1000	2	3	2	2	1	2	0	2	2	2	1	2	0	1	1	2	0	1	2	1	2	2	0	2	2	2	1	2	1	1	1	3	4	1	2	2	3	2
397	4	27	2	2	0	1	2	4	6000	2	4	1	2	2	2	5	1	2	2	2	2	0	2	2	2	0	2	1	2	2	2	0	2	2	2	1	2	3	1	1	3	3	1	2	2	3	2
398	3	30	2	4	0	1	3	3	3000	1	3	1	2	1	2	5	1	1	2	2	1	2	2	2	1	3	1	1	1	1	1	3	1	2	2	1	2	3	2	1	3	4	1	2	2	3	2
399	1	35	1	2	0	2	4	4	4000	3	4	2	2	2	2	1	1	2	2	2	1	3	2	2	1	1	2	1	2	2	2	0	2	2	2	2	1	4	1	1	4	5	1	2	2	4	2
400	1	25	1	2	0	2	3	1	3000	0	1	2	0	2	2	0	1	1	2	2	2	0	2	2	2	0	2	1	2	2	2	0	2	2	2	2	1	4	1	1	4	3	0	1	2	4	2
401	3	27	2	2	0	2	4	2	10000	0	1	2	0	2	2	6	1	2	2	2	2	0	2	2	2	0	1	1	2	2	2	0	2	2	2	2	1	1	2	1	4	3	0	1	2	4	2
402	3	24	1	1	0	2	4	1	1000	0	1	2	0	2	2	6	1	2	2	2	2	0	2	2	2	0	1	1	2	2	2	0	2	2	2	2	1	1	2	1	4	2	0	1	2	4	2
403	3	29	1	2	0	2	4	2	11000	1	2	2	2	2	2	0	2	2	2	2	2	0	2	2	2	0	1	1	2	2	2	0	1	1	2	2	2	4	2	1	1	3	1	2	2	1	2
404	3	28	1	2	0	1	1	4	7000	1	3	1	1	2	2	0	1	2	2	1	2	0	2	2	1	2	1	1	2	2	2	0	2	1	2	2	2	2	1	1	1	3	1	2	2	1	2
405	3	40	1	2	0	2	1	4	8000	3	4	2	2	2	2	0	2	2	2	2	2	0	2	2	2	0	2	1	2	2	2	0	2	1	2	2	2	4	2	1	1	6	1	2	2	1	2
406	1	36	1	2	0	1	1	4	1000	2	3	2	1	2	2	0	2	2	2	2	2	0	2	2	2	0	2	1	2	2	2	0	2	2	1	2	2	1	1	1	2	5	1	2	2	2	2
407	1	32	1	2	0	1	1	3	1500	3	4	2	2	1	2	0	2	1	2	2	2	0	2	2	1	2	1	1	1	2	2	0	2	2	2	1	2	2	1	1	3	4	1	2	2	3	2
408	1	28	1	2	0	1	1	3	0	1	2	2	2	1	1	0	2	1	2	2	2	0	2	2	1	0	1	1	1	1	2	0	2	2	2	1	2	1	1	1	3	3	1	2	2	3	2
409	1	30	1	2	0	1	1	4	1000	2	3	2	2	1	2	0	2	2	2	1	2	0	1	1	2	0	1	2	1	2	2	0	2	2	2	1	2	1	1	1	3	4	1	2	2	3	2
410	4	27	2	2	0	1	2	4	6000	2	4	1	2	2	2	5	1	2	2	2	2	0	2	2	2	0	2	1	2	2	2	0	2	2	2	1	2	3	1	1	3	3	1	2	2	3	2
411	3	30	2	4	0	1	3	3	3000	1	3	1	2	1	2	5	1	1	2	2	1	2	2	2	1	3	1	1	1	1	1	3	1	2	2	1	2	3	2	1	3	4	1	2	2	3	2
412	1	35	1	2	0	2	4	4	4000	3	4	2	2	2	2	1	1	2	2	2	1	3	2	2	1	1	2	1	2	2	2	0	2	2	2	2	1	4	1	1	4	5	1	2	2	4	2
413	1	25	1	2	0	2	3	1	3000	0	1	2	0	2	2	0	1	1	2	2	2	0	2	2	2	0	2	1	2	2	2	0	2	2	2	2	1	4	1	1	4	3	0	1	2	4	2
414	3	27	2	2	0	2	4	2	10000	0	1	2	0	2	2	6	1	2	2	2	2	0	2	2	2	0	1	1	2	2	2	0	2	2	2	2	1	1	2	1	4	3	0	1	2	4	2
415	3	24	1	1	0	2	4	1	1000	0	1	2	0	2	2	6	1	2	2	2	2	0	2	2	2	0	1	1	2	2	2	0	2	2	2	2	1	1	2	1	4	2	0	1	2	4	2
416	1	36	1	2	0	1	1	4	1000	2	3	2	1	2	2	0	2	2	2	2	2	0	2	2	2	0	2	1	2	2	2	0	2	2	1	2	2	1	1	1	2	5	1	2	2	2	2
417	1	32	1	2	0	1	1	3	1500	3	4	2	2	1	2	0	2	1	2	2	2	0	2	2	1	2	1	1	1	2	2	0	2	2	2	1	2	2	1	1	3	4	1	2	2	3	2
418	1	28	1	2	0	1	1	3	0	1	2	2	2	1	1	0	2	1	2	2	2	0	2	2	1	0	1	1	1	1	2	0	2	2	2	1	2	1	1	1	3	3	1	2	2	3	2
419	3	30	2	4	0	1	3	3	3000	1	3	1	2	1	2	5	1	1	2	2	1	2	2	2	1	3	1	1	1	1	1	3	1	1	2	1	2	3	2	1	1	4	1	2	1	5	1
420	1	35	1	2	0	2	4	4	4000	3	4	2	2	2	2	1	1	2	2	2	1	3	2	2	1	1	2	1	2	2	2	0	2	2	2	2	1	4	1	1	4	5	1	2	2	4	2
421	1	25	1	2	0	2	3	1	3000	0	1	2	0	2	2	0	1	1	2	2	2	0	2	2	2	0	2	1	2	2	2	0	2	2	2	2	1	4	1	1	4	3	0	1	2	4	2
422	3	27	2	2	0	2	4	2	10000	0	1	2	0	2	2	6	1	2	2	2	2	0	2	2	2	0	1	1	2	2	2	0	2	2	2	2	1	1	2	1	4	3	0	1	2	4	2
